# Supplementary material for: Predictors of Social Media Use in Two Family Generations
Source: Front Sociol. 2022 Jan 13;6:813765. doi: 10.3389/fsoc.2021.813765 (PMC8794739; doi:10.3389/fsoc.2021.813765)
Supplement: Supplementary file 1 [file Table1.XLSX]

## Sheet: Sheet1
Appendix: Predicted probabilities of being a social media user by different background characteristics
Table 1 Older generation data; All
		Predicted probability	CI 95 %
Gender
	Men	37.8346	34.611	41.0581
	Women	45.5864	42.8827	48.2901
Education
	Incomplete or complete elementary school	37.7568	33.9218	41.5917
	Upper secondary/Vocational school	42.1721	39.2979	45.0464
	College/Lower university degree	44.7191	38.0961	51.342
	Higher academic degree	51.2177	45.4359	56.9995
Number of children
	0	35.3488	31.7214	38.9762
	1	38.6015	36.0062	41.1968
	2	41.9549	39.9385	43.9712
	3	45.3809	42.9367	47.8252
	4	48.8494	45.2657	52.433
	5	52.3283	47.3766	57.28
	6	55.7856	49.4362	62.135
Table 2 Older generation data; Women
		Predicted probability	CI 95 %
Education
	Incomplete or complete elementary school	44.0282	38.9684	49.088
	Upper secondary/Vocational school	44.4183	40.6969	48.1396
	College/Lower university degree	47.877	39.4164	56.3377
	Higher academic degree	58.657	50.4524	66.8616
Health
	Very poor	27.6535	19.2051	36.1019
	Poor	34.4822	28.3885	40.5759
	Fair	41.9995	38.6275	45.3714
	Good	49.901	46.6748	53.1272
	Very good	57.815	51.5862	64.0438
Number of friends
	0	40.7303	35.6603	45.8003
	1	41.8885	37.5575	46.2195
	2	43.0554	39.4053	46.7055
	3	44.2298	41.1468	47.3129
	4	45.4106	42.6922	48.1291
	5	46.5964	43.9426	49.2503
	10	52.5568	46.8557	58.2579
	20	64.1235	50.3649	77.882
Contact frequency with friend
	Not once / respondent does not have a friend	35.4588	29.2225	41.6951
	Less than once a month	39.6231	35.1795	44.0666
	About 1–3 times a month	43.9411	41.0005	46.8816
	About once per week	48.353	45.461	51.245
	Daily or several times per week	52.7935	48.3345	57.2525
	Several times a day	57.1953	50.7084	63.6823
Table 3 Older generation data; Men
		Predicted probability	CI 95 %
Age (years)
	68	42.257	36.5636	47.9504
	70	37.9562	34.7659	41.1465
	72	33.8301	29.8156	37.8446
	74	29.9281	23.4146	36.4415
Education
	Incomplete or complete elementary school	29.3307	23.6015	35.0598
	Upper secondary/Vocational school	39.1006	34.5703	43.6309
	College/Lower university degree	38.9694	28.3558	49.583
	Higher academic degree	42.1805	34.1723	50.1887
Marital status
	Unmarried	29.346	14.586	44.106
	Married / Co-habiting	35.8066	32.4624	39.1508
	Divorced	48.679	36.5172	60.8407
	Widowed	45.5466	32.4058	58.6874
Number of children
	0	27.2524	22.1139	32.3909
	1	31.363	27.4492	35.2767
	2	35.7795	32.6618	38.8972
	3	40.4439	36.7881	44.0996
	4	45.282	39.9207	50.6433
	5	50.2081	42.7177	57.6986
	6	55.1302	45.4849	64.7756
Table 4 Younger generation data; All
		Predicted probability	CI 95 %
Gender
	Men	71.0249	67.5508	74.4989
	Women	85.9749	83.9912	87.9587
Education
	Incomplete or complete elementary school	65.0728	51.5376	78.608
	Upper secondary/Vocational school	77.686	74.676	80.6961
	College/Lower university degree	85.3693	82.2127	88.5259
	Higher academic degree	81.548	78.3257	84.7702
Table 5 Younger generation data; Women
		Predicted probability	CI 95 %
Age (years)
	19	97.4186	95.2605	99.5768
	20	97.2248	95.0014	99.4483
	30	94.3589	91.7512	96.9665
	40	88.9775	86.9664	90.9887
	50	79.7901	75.5556	84.0246
	56	72.121	63.5047	80.7373
Marital status
	Unmarried	84.8969	79.3079	90.486
	Married / Co-habiting	86.0439	83.8281	88.2597
	Divorced / Widowed	92.9688	88.5561	97.3816
Number of children
	0	83.2361	79.3512	87.1211
	1	85.0833	82.6645	87.5021
	2	86.7684	84.9136	88.6232
	3	88.2973	86.0344	90.5602
	4	89.6776	86.7071	92.6481
	5	90.9179	87.2982	94.5375
	6	92.0276	87.9004	96.1549
Contact frequency with friend
	Not once / respondent does not have a friend	72.6337	63.796	81.4714
	Less than once a month	78.2356	72.891	83.5801
	About 1–3 times a month	82.9938	80.1254	85.8622
	About once per week	86.9154	85.021	88.8098
	Daily or several times per week	90.0642	87.8739	92.2545
	Several times a day	92.5374	89.9557	95.1192
